# Supplementary material for: Comparative analysis of chemical similarity methods for modular natural products with a hypothetical structure enumeration algorithm
Source: J Cheminform. 2017 Aug 16;9:46. doi: 10.1186/s13321-017-0234-y (PMC5559407; doi:10.1186/s13321-017-0234-y)
Supplement: Supplementary file 1 — Additional file 1: Table S1. Monomers used to construct libraries of hypothetical modular natural products in LEMONS. [file 13321_2017_234_MOESM1_ESM.xlsx]

## Sheet: S1_Table.csv
Monomer type	Monomer name	Monomer SMILES
Nonproteinogenic amino acid	2,4-diaminobutyric acid	O=C(C(CCN)NF)I
Nonproteinogenic amino acid	3,5-dihydroxyphenylglycine	O=C(C(C1=CC(O)=CC(O)=C1)NF)I
Nonproteinogenic amino acid	3-methyl-2-oxopentanoic acid	IC(C(OF)C(CC)C)=O
Nonproteinogenic amino acid	4-hydroxyphenylglycine	OC(C=C1)=CC=C1C(C(I)=O)NF
Nonproteinogenic amino acid	Alpha-ketoisocaproate	IC(C(CC(C)C)OF)=O
Nonproteinogenic amino acid	Alpha-ketoisovalerate	IC(C(C(C)C)OF)=O
Nonproteinogenic amino acid	Aminobutyric acid	CCC(NF)C(I)=O
Nonproteinogenic amino acid	Aminoisobutyric acid	CC(C(I)=O)(C)NF
Nonproteinogenic amino acid	Beta-alanine	O=C(C(C)CNF)I
Nonproteinogenic amino acid	Beta-aminoisobutyric acid	CC(C(I)=O)CNF
Nonproteinogenic amino acid	Beta-hydroxy-asparagine	O=C(C(C(O)C(N)=O)NF)I
Nonproteinogenic amino acid	Beta-hydroxy-aspartate	O=C(C(C(O)C(O)=O)NF)I
Nonproteinogenic amino acid	Beta-hydroxy-leucine	IC(C(C(O)C(C)C)NF)=O
Nonproteinogenic amino acid	Beta-hydroxy-phenylalanine	IC(C(C(O)C1=CC=CC=C1)NF)=O
Nonproteinogenic amino acid	Beta-hydroxytyrosine	OC(C1=CC=C(O)C=C1)C(NF)C(I)=O
Nonproteinogenic amino acid	Beta-lysine	O=C(I)CC(NF)CCCN
Nonproteinogenic amino acid	Beta-methyl-phenylalanine	IC(C(C(C)C1=CC=CC=C1)NF)=O
Nonproteinogenic amino acid	Beta-phenylalanine	IC(CC(NF)C1=CC=CC=C1)=O
Nonproteinogenic amino acid	Dehydroaminobutyric acid	C/C=C(C(I)=O)\NF
Nonproteinogenic amino acid	Diaminopropionate	O=C(I)C(NF)CN
Nonproteinogenic amino acid	Homoserine	OCCC(C(I)=O)NF
Nonproteinogenic amino acid	Hydroxyacetylornithine	O=C(I)C(NF)CCCN(C(C)=O)O
Nonproteinogenic amino acid	Hydroxyglutamine	IC(C(NF)C(O)CC(N)=O)=O
Nonproteinogenic amino acid	Hydroxypipecolic acid	O=C(C1N(CCCC1O)F)I
Nonproteinogenic amino acid	Hydroxyproline	O=C(I)C1N(CC(O)C1)F
Nonproteinogenic amino acid	Methyl-glutamate	IC(C(C(CC(O)=O)C)NF)=O
Nonproteinogenic amino acid	Methyl-aspartate	O=C(C(C(C(O)=O)C)NF)I
Nonproteinogenic amino acid	Methyl-proline	O=C(C1N(F)CC(C1)C)I
Nonproteinogenic amino acid	N5-hydroxyornithine	O=C(I)C(NF)CCCNO
Nonproteinogenic amino acid	Pipecolic acid	O=C(I)C1N(F)CCCC1
Nonproteinogenic amino acid	Piperazic acid	O=C(C1N(NCCC1)F)I
Nonproteinogenic amino acid	Pyruvate	IC(C(C)OF)=O
Polyketide monomer	2-methylbutyrate	IC(C(CC)(C)F)=O
Polyketide monomer	2-methylbutyrate (1)	IC(O)C(C)(F)CC
Polyketide monomer	2-methylbutyrate (3)	ICC(C)(F)CC
Polyketide monomer	Ethylmalonate	IC(O)C(F)CC
Polyketide monomer	Ethylmalonate (1)	IC(C(CC)F)=O
Polyketide monomer	Ethylmalonate (2)	I/C=C(F)/CC
Polyketide monomer	Ethylmalonate (3)	ICC(F)CC
Polyketide monomer	Isobutyrate	IC(C(C)(C)F)=O
Polyketide monomer	Isobutyrate (1)	IC(O)C(C)(F)C
Polyketide monomer	Isobutyrate (3)	ICC(C)(F)C
Polyketide monomer	Malonate	IC(CF)=O
Polyketide monomer	Malonate (1)	IC(O)CF
Polyketide monomer	Malonate (2)	I/C=C/F
Polyketide monomer	Malonate (3)	ICCF
Polyketide monomer	Methoxymalonate	IC(C(OC)F)=O
Polyketide monomer	Methoxymalonate (1)	IC(O)C(F)OC
Polyketide monomer	Methoxymalonate (2)	I/C=C(F)/OC
Polyketide monomer	Methoxymalonate (3)	ICC(F)OC
Polyketide monomer	Methylmalonate	IC(C(C)F)=O
Polyketide monomer	Methylmalonate (1)	IC(O)C(F)C
Polyketide monomer	Methylmalonate (2)	I/C=C(F)/C
Polyketide monomer	Methylmalonate (3)	ICC(F)C
Polyketide monomer	Propionate	IC(C(CC)F)=O
Polyketide monomer	Propionate (1)	IC(O)C(F)CC
Polyketide monomer	Propionate (2)	I/C=C(F)/CC
Polyketide monomer	Propionate (3)	ICC(F)CC
Proteinogenic amino acid	Alanine	IC(C(C)NF)=O
Proteinogenic amino acid	Arginine	FNC(C(I)=O)CCCNC(N)=N
Proteinogenic amino acid	Asparagine	FNC(C(I)=O)CC(N)=O
Proteinogenic amino acid	Aspartate	FNC(C(I)=O)CC(O)=O
Proteinogenic amino acid	Cysteine	IC(C(CS)NF)=O
Proteinogenic amino acid	Glutamate	FNC(C(I)=O)CCC(O)=O
Proteinogenic amino acid	Glutamine	FNC(C(I)=O)CCC(N)=O
Proteinogenic amino acid	Glycine	IC(CNF)=O
Proteinogenic amino acid	Histidine	FNC(CC1=CN=CN1)C(I)=O
Proteinogenic amino acid	Isoleucine	IC(C(C(C)CC)NF)=O
Proteinogenic amino acid	Leucine	IC(C(CC(C)C)NF)=O
Proteinogenic amino acid	Lysine	FNC(C(I)=O)CCCCN
Proteinogenic amino acid	Methionine	FNC(CCSC)C(I)=O
Proteinogenic amino acid	Phenylalanine	FNC(CC1=CC=CC=C1)C(I)=O
Proteinogenic amino acid	Proline	FN1CCCC1C(I)=O
Proteinogenic amino acid	Serine	IC(C(CO)NF)=O
Proteinogenic amino acid	Threonine	IC(C(C(C)O)NF)=O
Proteinogenic amino acid	Tryptophan	FNC(CC1=CNC2=C1C=CC=C2)C(I)=O
Proteinogenic amino acid	Tyrosine	FNC(CC1=CC=C(O)C=C1)C(I)=O
Proteinogenic amino acid	Valine	IC(C(C(C)C)NF)=O
Starter unit	2,3-dihydroxybenzoic acid	O=C(C1=C(O)C(O)=CC=C1)I
Starter unit	3-amino-5-hydroxybenzoic acid	O=C(I)C1=CC(N)=CC(O)=C1
Starter unit	3-aminonon-5-enoic acid	CCC/C=C/CC(N)CC(I)=O
Starter unit	3-formamido-5-hydroxybenzoic acid	IC(C1=C(O)C(NC=O)=CC=C1)=O
Starter unit	3-hydroxyanthranilic acid	OC1=C(N)C(C(I)=O)=CC=C1
Starter unit	3-hydroxybutanoic acid	IC(CC(O)C)=O
Starter unit	3-hydroxyquinaldic acid	IC(C1=NC2=CC=CC=C2C=C1O)=O
Starter unit	3-hydroxypicolinic acid	IC(C1=C(O)C=CC=N1)=O
Starter unit	Alkylmalonate	IC(C)=O
Starter unit	Aminolevulinic acid	IC1=C(O)CCC1=O
Starter unit	Anthranilic acid	NC1=CC=CC=C1C(I)=O
Starter unit	Beta-aminoalaninamide	ICC(C(N)=O)N
Starter unit	Cinnamic acid	IC(/C=C/C1=CC=CC=C1)=O
Starter unit	Cyclohexanecarboxylate	IC(C1CCCCC1)=O
Starter unit	Dihydroxycyclohexanecarboxylic acid	OC1C(CCC(C1)C(I)=O)O
Starter unit	Medium-chain fatty acid	O=C(I)CCCCCCCCC
Starter unit	Long-chain fatty acid	CCCCCCCCCCCCCC(I)=O
Starter unit	Para-hydroxybenzoic acid	O=C(C1=CC=C(C=C1)O)I
Starter unit	Para-aminobenzoic acid	O=C(C1=CC=C(C=C1)N)I
Starter unit	Phenylacetate	O=C(I)CC1=CC=CC=C1
Starter unit	Quinoxaline	IC(C1=NC2=CC=CC=C2N=C1)=O
Starter unit	Salicylic acid	IC(C1=C(O)C=CC=C1)=O
Starter unit	Short-chain fatty acid	O=C(I)CCCCC
