# Supplementary material for: Comparative analysis of chemical similarity methods for modular natural products with a hypothetical structure enumeration algorithm
Source: J Cheminform. 2017 Aug 16;9:46. doi: 10.1186/s13321-017-0234-y (PMC5559407; doi:10.1186/s13321-017-0234-y)
Supplement: Supplementary file 4 — Additional file 4: Table S2. Deoxy and hexose sugars used to tailor libraries of hypothetical modular natural products in LEMONS. [file 13321_2017_234_MOESM4_ESM.xlsx]

## Sheet: S3_Table.csv
Sugar type	Sugar name	Sugar SMILES
Hexose sugar	Glucose	OCC1OC(I)C(O)C(O)C1O
Hexose sugar	Gulose	OCC1OC(I)C(O)C(O)C1O
Hexose sugar	Mannose	OCC1OC(I)C(O)C(O)C1O
Hexose sugar	N-acetylglucosamine	O=C(NC1C(O)C(O)C(CO)OC1I)C
Deoxy sugar	2-deoxy-L-fucose	CC1OC(CC(C1O)O)I
Deoxy sugar	2-O-methyl-rhamnose	COC1C(I)OC(C)C(O)C1O
Deoxy sugar	2-thioglucose	IC1C(S)C(O)C(O)C(CO)O1
Deoxy sugar	2,3-O-dimethyl-L-rhamnose	COC1C(I)OC(C)C(O)C1OC
Deoxy sugar	2,3,4-tri-O-methylrhamnose	COC1C(C)OC(I)C(OC)C1OC
Deoxy sugar	2,4-O-dimethyl-L-rhamnose	COC1C(C)OC(I)C(OC)C1O
Deoxy sugar	2'-N-methyl-D-fucosamine	CNC1C(I)OC(C)C(O)C1O
Deoxy sugar	3-(5'-methyl-2'-pyrrolylcarbonyl-)4-O-methyl-L-noviose	COC1C(OC(C2=CC=C(C)N2)=O)C(O)C(I)OC1(C)C
Deoxy sugar	3-N-acetyl-4-O-acetyl-D-ravidosamine	CC(N(C1[C@@H](O)[C@@H](I)OC(C)C1OC(C)=O)C)=O
Deoxy sugar	3-N-acetyl-D-ravidosamine	CC(N(C1C(O)C(I)OC(C)C1OC(C)=O)C)=O
Deoxy sugar	3-N,N-dimethyl-D-mycosamine	CN(C1C(O)C(I)OC(C)C1O)C
Deoxy sugar	3-N,N-dimethyl-L-eremosamine	IC1CC(C(O)C(C)O1)(C)N(C)C
Deoxy sugar	3-O-methyl-rhamnose	COC1C(O)C(C)OC(I)C1O
Deoxy sugar	3,4-O-dimethyl-L-rhamnose	COC1C(C)OC(I)C(O)C1OC
Deoxy sugar	4-deoxy-4-thio-D-digitoxose	CC1OC(I)CC(O)C1S
Deoxy sugar	4-N-ethyl-4-amino-3-O-methoxy-2,4,5-trideoxypentose	CCNC1COC(I)CC1OC
Deoxy sugar	4-N-methyl-4-amino-3-O-methoxy-2,4,5-trideoxypentose	IC1CC(OC)[C@H](CO1)NC
Deoxy sugar	4-N,N-dimethylamino-4-deoxy-5-C-methyl-l-rhamnose	CN(C1C(C(C(OC1(C)C)I)O)O)C
Deoxy sugar	4-O-acetyl-D-ravidosamine	CN(C1[C@@H](O)[C@@H](I)OC(C)C1OC(C)=O)C
Deoxy sugar	4-O-acetyl-L-arcanose	IC1CC(OC)(C)C(OC(C)=O)C(C)O1
Deoxy sugar	4-O-methyl-L-noviose	CC1(C)[C@H](OC)C(O)C(O)C(I)O1
Deoxy sugar	4-O-methyl-L-rhodinose	COC1CCC(I)OC1C
Deoxy sugar	4-oxo-L-vancosamine	NC1(C)CC(I)OC(C)C1=O
Deoxy sugar	4,6-dideoxy-4-hydroxylamino-D-glucose	CC1OC(C(C(C1NO)O)O)I
Deoxy sugar	6-deoxy-3-C-methyl-L-mannose	OC1(C)C(O)C(I)OC(C)C1O
Deoxy sugar	Chromose (4-O-acetyl-beta-D-oliose)	CC1OC(CC(C1OC(C)=O)O)I
Deoxy sugar	D-3-N-methyl-4-O-methyl-L-ristosamine	CNC1CC(I)OC(C)C1OC
Deoxy sugar	D-angolosamine	CN(C)C1CC(I)OC(C)C1O
Deoxy sugar	D-chalcose	COC1CC(C)OC(I)C1O
Deoxy sugar	D-desosamine	CN(C1CC(C)OC(I)C1O)C
Deoxy sugar	D-digitalose	COC1C(O)C(C)OC(I)C1O
Deoxy sugar	D-digitoxose	CC1OC(CC(C1O)O)I
Deoxy sugar	D-forosamine	CC1OC(I)CCC1N(C)C
Deoxy sugar	D-fucofuranose	CC(O)C1C(O)C(O)C(I)O1
Deoxy sugar	D-fucose	CC1OC(I)C(O)C(O)C1O
Deoxy sugar	D-mycarose	CC1OC(I)CC(O)(C)C1O
Deoxy sugar	D-mycosamine	OC1C(N)C(O)C(I)OC1C
Deoxy sugar	D-oliose	CC1OC(I)CC(O)C1O
Deoxy sugar	D-olivose	CC1OC(I)CC(O)C1O
Deoxy sugar	D-ravidosamine	CN(C1C(O)C(I)OC(C)C1O)C
Deoxy sugar	Kedarosamine	IC1OC(C)C(N(C)C)C(O)C1
Deoxy sugar	L-actinosamine	COC1C(OC(CC1N)I)C
Deoxy sugar	L-aculose	CC1OC(I)C=CC1=O
Deoxy sugar	L-cinerulose A	CC1OC(I)CCC1=O
Deoxy sugar	L-cinerulose B	CC1OC(I)C(O)CC1=O
Deoxy sugar	L-cladinose	OC1C(C)OC(I)CC1(C)OC
Deoxy sugar	L-daunosamine	OC1C(N)CC(I)OC1C
Deoxy sugar	L-digitoxose	CC1OC(CC(C1O)O)I
Deoxy sugar	L-megosamine	CN(C1CC(I)OC(C)C1O)C
Deoxy sugar	L-nogalose	COC1C(OC(C(C1(OC)C)OC)I)C
Deoxy sugar	L-noviose	CC1(C(O)C(O)C(O)C(O1)I)C
Deoxy sugar	L-oleandrose	COC1CC(I)OC(C)[C@@H]1O
Deoxy sugar	L-rhamnose	OC1C(O)C(O)C(I)OC1C
Deoxy sugar	L-rhodinose	OC1CCC(I)OC1C
Deoxy sugar	L-rhodosamine	CC1OC(I)CC(C1O)N(C)C
Deoxy sugar	L-ristosamine	CC1OC(CC(C1O)N)I
Deoxy sugar	L-vancosamine	IC1OC(C)C(O)C(C)(N)C1
Deoxy sugar	L-vicenisamine	CNC1C(O)CC(I)OC1C
Deoxy sugar	Madurose	IC1C(O)C(O)(C)C(N)CO1
Deoxy sugar	N,N-dimethyl-L-pyrrolosamine	CC1OC(CC(C1N(C)C)O)I
Deoxy sugar	Nogalamine	IC1OC(C)C(O)C(N(C)C)C1O
Deoxy sugar	O-methyl-L-amicetose	COC1CCC(I)OC1C
Deoxy sugar	Olivomose	IC1CC(O)C(OC)C(C)O1
Deoxy sugar	Olivomycose	OC1(C)CC(I)OC(C)C1OC(C)=O
Deoxy sugar	Rednose	CC1OC(C(N)=CC1=O)I
